# Supplementary material for: Fungi in the future: interannual variation and effects of atmospheric change on arbuscular mycorrhizal fungal communities
Source: New Phytol. 2015 Jan 5;205(4):1598–607. doi: 10.1111/nph.13224 (PMC4338757; doi:10.1111/nph.13224)
Supplement: Supplementary file 2 [file nph0205-1598-sd2.xlsx]

## Sheet: Table S1
Supporting Information Tables S1 & S2
Table S1 Predicted terminal restriction fragment (TRF) lengths (in base pairs, bp) of all arbuscular mycorrhizal (AM) fungal sequences (n = 190) of each molecular operational taxonomic ynit (MOTU) produced by amplification using FAM labelled AM1 and HEX labelled NS31 primers and digested with HinfI and AluI
MOTU No.	Enzyme
	AluI				HinfI
	TRF type
	FAM labelled TRF		HEX labelled TRF		FAM labelled TRF		HEX labelled TRF
	TRF size (bp)	TRF frequency	TRF size (bp)	TRF frequency	TRF size (bp)	TRF frequency	TRF size (bp)	TRF frequency
MOTU1	352	(1/1)	41	(1/1)	22	(1/1)	526	(1/1)
MOTU2	463	(1/1)	41	(1/1)	22	(1/1)	297	(1/1)
MOTU3	466	(27/30)	41	(30/30)	22	(30/30)	299	(29/30)
	467	(1/30)					523	(1/30)
	469	(1/30)
	504	(1/30)
MOTU4	309	(1/1)	41	(1/1)	22	(1/1)	524	(1/1)
MOTU5	309	(1/1)	41	(1/1)	22	(1/1)	190	(1/1)
MOTU6	415	(1/3)	41	(3/3)	22	(2/3)	38	(1/3)
	468	(1/3)			468	(1/3)	188	(2/3)
	506	(1/3)
MOTU7	469	(20/20)	41	(20/20)	22	(20/20)	157	(14/20)
							189	(6/20)
MOTU8	449	(1/1)	41	(1/1)	22	(1/1)	157	(1/1)
MOTU9	315	(1/7)	41	(7/7)	22	(7/7)	140	(5/7)
	469	(6/7)					189	(1/7)
							279	(1/7)
MOTU10	471	(11/11)	41	(11/11)	22	(11/11)	191	(1/11)
							281	(9/11)
							525	(1/11)
MOTU11	470	(4/4)	41	(4/4)	22	(4/4)	524	(4/4)
MOTU12	470	(1/1)	41	(1/1)	22	(1/1)	141	(1/1)
MOTU13	22	(1/6)	41	(5/6)	22	(6/6)	190	(5/6)
	469	(1/6)	194	(1/6)			524	(1/6)
	470	(3/6)
	508	(1/6)
MOTU14	467	(1/7)	41	(7/7)	22	(6/7)	141	(3/7)
	468	(2/7)			354	(1/7)	190	(4/7)
	469	(3/7)
	470	(1/7)
MOTU15	415	(1/17)	41	(17/17)	22	(16/17)	190	(17/17)
	416	(16/17)			356	(1/17)
MOTU16	470	(3/3)	41	(2/3)	22	(3/3)	190	(3/3)
			79	(1/3)
MOTU17	468	(7/7)	41	(7/7)	22	(5/7)	141	(1/7)
					354	(2/7)	190	(6/7)
MOTU18	162	(1/69)	41	(69/69)	22	(66/69)	89	(1/69)
	315	(47/69)			356	(2/69)	141	(50/69)
	389	(1/69)			548	(1/69)	190	(4/69)
	469	(2/69)					523	(1/69)
	470	(17/69					524	(12/69)
	507	(1/69)					548	(1/69)
TRF frequency refers to the number of times TRF sizes were predicted to be produced out of the total number of clones sequenced of each MOTU. Predicted TRFs were generated by manually examining the sequences to locate the enzyme cutting sites. Please note MOTU2 and MOTU3 represent the only Gigasporaceae found at the site (Fig. S1) and 30/31 sequences for this family were predicted to produce a Hi…

## Sheet: Table S2
Table S2 Predicted HEX labelled terminal restriction fragment (TRF) lengths (in base pairs, bp) of arbuscular mycorrhizal (AM) fungal sequences of different species from different families
AM fungal family	Sequence name in Krüger et al. (2012)	Predicted HEX labelled TRF size (bp)
Gigasporaceae	Scutellospora heterogama WV858B (Z14013)	298
	Scutellospora heterogama UFPE19 (AJ852609)	299
	Scutellospora heterogama BEG35 (consensus 1)	299
	Scutellospora heterogama W4733/Att1283-1 (consensus 2)	299
	Scutellospora heterogama FL225, AFTOL-ID138 (consensus 3)	299
	Scutellospora cerradensis MAFF520056 (consensus 4)	299
	Scutellospora reticulata CNPAB11 (consensus 5)	299
	Dentiscutata colliculosa (GQ376067)	98
	Gigaspora candida BEG17 epitype (consensus 7)	299
	Gigaspora albida FL927 (Z14009)	294
	Gigaspora sp. W2992/field collected (consensus 9)	299
	Gigaspora gigantea WV932 (Z14010)	299
	Gigaspora decipiens BEG45 ex-type (U96146)	300
	Scutellospora pellucida WV873 (Z14012)	299
	Scutellospora nodosa BEG4 ex-epitype (consensus 11)	298
	Scutellospora gilmorei FCPC1145 (consensus 12)	298
	Racocetra gregaria CNPAB7 (consensus 13)	299
	Racocetra weresubiae W2988/field collected (consensus 14)	298
	Racocetra castanea BEG1 ex-type (consensus 15)	298
	Racocetra fulgida W2993/field collected (consensus 16)	298
	Scutellospora spinosissima W3009/Att664-1 type (consensus 17)	301
	Scutellospora calospora BEG32 epitype (consensus 18)	301
	Scutellospora aurigloba WUM53 (consensus 19)	301
	Scutellospora projecturata W3254/Att697-0 (AJ242729)	301
Pacisporaceae	Pacispora franciscana W3850/Att961-1 (FR750224)	114
	Pacispora franciscana W3251/Att599-7 (FR750375)	114
	Pacispora scintillans W3793 (consensus 20)	500
	Pacispora scintillans W3849/Att961-0 (consensus 21)	500
	Pacispora scintillans W3862 (consensus 22)	114
	Pacispora scintillans W4545 (consensus 23)	114
Diversisporaceae	Diversispora celata BEG230 (consensus 24)	282
	Diversispora celata BEG231 ex-type (consensus 25)	282
	Diversispora celata BEG232 (consensus 26)	283
	Diversispora eburnea AZ420A ex-type (consensus 27)	282
	Diversispora sp. W4538/Att1226-0 (FR686935)	141
	Diversispora sp. W3033/Att669-1 (FR686934)	282
	Diversispora sp. W2423/Att382-16 (consensus 28)	282
	Otospora bareae JP-2006a/2007a from protologue (consensus 29)	141
	Diversispora aurantia W4728/Att1296-0 ex-type (consensus 30)	282
	Diversispora spurca ex-type (consensus 31)	141
	Diversispora sp. W4568/Att1231-0 (FR686937)	141
	Diversispora epigaea W4671/Att1236-0 (FR686936)	140
	Diversispora epigaea BEG47 ex-type (consensus 32)	141
	Diversispora trimurales W4124/Att1152-1 (consensus 33)	551
	Diversispora trimurales W3577/Att710-6 (FR686955)	551
	Redeckera fulva AC/Pohn99-001 (consensus 34)	159
Acaulosporaceae	Acaulospora sp. WUM46 (Y17633)	34
	Acaulospora cavernata BEG33 epitype (consensus 35)	142
	Acaulospora sieverdingii WUM18 (consensus 36)	98
	Acaulospora rugosa WV949 (Z14005)	142
	Acaulospora longula W3302/Att698-3 (AJ306439)	142
	Acaulospora spinosa WV860 (Z14004)	526
	Acaulospora spinosa W3574/Att165-9 ex-type (consensus 37)	526
	Acaulospora sp. WV201 (Z14011)	143
	Acaulospora lacunosa BEG78 (consensus 38)	97
	Acaulospora mellea Wuy104 (FJ009670)	97
	Acaulospora capsicula W4681/Att1186-5 (FR750213)	97
	Acaulospora brasiliensis W4699/Att1211-0, W5473/Att1210-5 (consensus 41)	142
	Acaulospora sp. W3424/Att729-0 (AJ306440)	142
Glomeraceae	Funneliformis mosseae DAOM212595 (U96143)	281
	Funneliformis mosseae DAOM221475 (U96145)	282
	Funneliformis mosseae BEG25 (consensus 42)	286
	Funneliformis mosseae BEG69 (U96141)	281
	Funneliformis mosseae DAOM198394 (U96142)	283
	Funneliformis mosseae UT101 (consensus 43)	281
	Funneliformis mosseae W3528/Att867-10 (AJ306438)	281
	Funneliformis mosseae BEG12 epitype (consensus 44)	289
	Funneliformis mosseae FL156 (consensus 45)	142
	Funneliformis geosporus BEG11 (consensus 46)	281
	Funneliformis verruculosus W3295/Att298-6 (AJ301858)	280
	Funneliformis sp. WUM3 (consensus 47)	281
	Funneliformis fragilistratus W3238/Att112-6 ex-type (AJ276085)	281
	Funneliformis caledonius BEG20 (consensus 48)	281
	Funneliformis caledonius BEG15 (consensus 49)	281
	Funneliformis coronatus BEG28 ex-type (consensus 50)	281
	Funneliformis coronatus COG1, W3153/Att143-5 (AJ276086)	281
	Septoglomus constrictum W3809/Att756-1 (FR750212)	105
	Glomus macrocarpum W5293 (consensus 52)	522
	Glomus macrocarpum W5605/Att1495-0 ex-epitype (consensus 53)	97
	Glomus sp. W3347/Att565-7 (consensus 54)	524
	Rhizophagus irregularis DAOM197198 (consensus 55)	141
	Rhizophagus irregularis MUCL43195 (consensus 56)	141
	Rhizophagus irregularis W4533/Att1225-1 (FR750223)	141
	Rhizophagus sp. W3563/field collected (FR750373)	524
	Rhizophagus irregularis (consensus 57)	141
	Rhizophagus vesiculiferus W2857/Att14-8 (FR750374)	141
	Rhizophagus irregularis AFTOL-ID845 (consensus 58)	141
	Rhizophagus fasciculatus BEG53 (Y17640)	141
	Rhizophagus intraradices FL208 ex-type (consensus 59)	141
	Rhizophagus proliferus MUCL41827 ex-type (consensus 60)	189
	Rhizophagus manihotis W3224/Att575-9 ex-type (Y17648)	141
	Rhizophagus clarus W3776/Att894-7 (consensus 61)	141
	Rhizophagus manihotis FL879 (consensus 62)	524
	Rhizophagus manihotis BR147B (AJ276084)	190
	Sclerocystis sinuosa MD126 (consensus 63)	141
	Glomus indicum (consensus 64)	189
	Glomus iranicum (consensus 65)	189
	Claroideoglomus sp. W3234/Att13-7 (AJ301855)	285
	Claroideoglomus etunicatum W3808/Att367-3 (FR750216)	286
	Claroideoglomus etunicatum W3815/Att843-1 (FR750217)	286
	Claroideoglomus sp. W3816/ Att844-2 (FR750221)	286
	Claroideoglomus etunicatum UT316 (consensus 66)	286
	Claroideoglomus sp. W3814/ Att756-1 (FR750220)	286
	Claroideoglomus lamellosum DAOM212349 ex-type (consensus 67)	286
	Claroideoglomus sp. DAOM215235 (U96144)	287
	Claroideoglomus lamellosum W3161/Att672-13 (AJ276083)	285
	Claroideoglomus claroideum BEG31 (consensus 68)	286
	Claroideoglomus claroideum BEG14 (consensus 69)	286
	Claroideoglomus claroideum BEG23 (consensus 70)	286
	Claroideoglomus luteum SA101 (consensus 71)	286
	Claroideoglomus sp. W3349/Att565-11 (consensus 72)	287
	Viscospora viscosa (?) BEG27 (Y17652)	285
Ambiosporaceae	Ambispora leptoticha FL130 (consensus 73)	499
	Ambispora leptoticha NC176 (consensus 74)	500
	Ambispora leptoticha F3b, MAFF520055 (consensus 75)	500
	Ambispora callosa OK1, MAFF520057 (consensus 76)	501
	Ambispora callosa V1, MAFF520058 (consensus 77)	501
	Ambispora granatensis JEP-2010 (consensus 79)	503
Geosiphonaceae	Geosiphon pyriformis GEO1 (consensus 80)	499
Archaeosporae	Archaeospora schenckii W3571/Att58-6, W5673/Att212-4 (consensus 83)	97
	Archaeospora trappei W3179/Att186-1 (consensus 84)	97
Paraglomeraceae	Paraglomus brasilianum BR105, W3086/Att260-4 ex-type (AJ301862)	499
	Paraglomus occultum IA702, AFTOL-ID844 (consensus 86)	498
Krüger M, Krüger C, Walker C, Stockinger H, Schüßler A. 2012. Phylogenetic reference data for systematics and phylotaxonomy of arbuscular mycorrhizal fungi from phylum to species level. New Phytologist 193: 970-984
Predicted TRFs were generated using an 18S nuclear small subunit (SSU) rRNA gene alignment by Krüger et al. (2012) containing sequences from 76 fungal species from 145 cultures to predict the sizes of TRFs that would be produced by amplification of different fungi using FAM labelled AM1 and HEX labelled NS31 primers and digested with HinfI.
Predicted TRFs were generated for all sequences for which the full AM1 and NS31 amplicon region was available by manually examining the sequences to locate the enzyme cutting sites.
Please note the consistency of the 298-301bp TRF (highlighted in bold) produced by sequences from many species of the Gigasporaceae, which were not produced by fungi from any other family suggesting this fragment can be used as a diagnostic TRF for this taxa.
